# Supplementary material for: Up-Regulation of microRNA-424 Causes an Imbalance in AKT Phosphorylation and Impairs Enteric Neural Crest Cell Migration in Hirschsprung Disease
Source: Int J Mol Sci. 2023 Apr 4;24(7):6700. doi: 10.3390/ijms24076700 (PMC10094892; doi:10.3390/ijms24076700)
Supplement: Supplementary file 1 [file ijms-24-06700-s001.zip]

Archive with 1 entries (1 files):
- ijms-2221282-supplementary.pdf
